# Supplementary material for: Phase-Inverted Copolymer Membrane for the Enhancement of Textile Supercapacitors
Source: Polymers (Basel). 2022 Aug 19;14(16):3399. doi: 10.3390/polym14163399 (PMC9415922; doi:10.3390/polym14163399)
Supplement: Supplementary file 1 [file polymers-14-03399-s001.zip]

Archive with 1 entries (1 files):
- polymers-1861837-supplementary.pdf
